# Supplementary material for: Cachexia and Sarcopenia in Oligometastatic Non-Small Cell Lung Cancer: Making a Potential Curable Disease Incurable?
Source: Cancers (Basel). 2024 Jan 4;16(1):230. doi: 10.3390/cancers16010230 (PMC10777972; doi:10.3390/cancers16010230)
Supplement: Supplementary file 1 [file cancers-16-00230-s001.zip]

Archive with 2 entries (2 files):
- Special issue Cancers - Table S1a.pdf
- Special issue Cancers - Table S1b.pdf
